# Supplementary material for: Livestock Dung Proxies Provide Insights into Grazing Density Quantification and Distribution
Source: Animals (Basel). 2025 Sep 25;15(19):2789. doi: 10.3390/ani15192789 (PMC12523358; doi:10.3390/ani15192789)
Supplement: Supplementary file 1 [file animals-15-02789-s001.zip]

Archive with 1 entries (1 files):
- animals-3870925-supplementary.pdf
